# Supplementary material for: Modulating climacteric intensity in melon through QTL stacking
Source: Hortic Res. 2022 Jun 3;9:uhac131. doi: 10.1093/hr/uhac131 (PMC9343914; doi:10.1093/hr/uhac131)
Supplement: Web_Material_uhac131 [file web_material_uhac131.zip › Table S1.xlsx]

## Sheet: Table S2
Table S1. Phenotypes of the lines used in this study, along with the parental lines
Line	FW		SSC		FIR		EARO		EALF		HAR		DAPE		DAPP		Slope
	Mean	SD	Mean	SD	Mean	SD	Mean	SD	Mean	SD	Mean	SD	Mean	SD	Mean	SD	Mean	SD
PS	1835.33	184.792	6.9	2.56982	2.12917	1.79333	52.3333	4.4121	53.1667	3.43026	55.3333	1.0328	35.6667	3.21455	41	1.73	0.0283333	0.015308
SC	820	194.546	5.675	0.670199	2.61562	1.15881	38.625	4.8679	42.6667	4.04145	50.2222	7.01388	24.6667	0.57735	40	1	0.056	0.0115326
Ved	1100.29	251.185	7.65	2.23942	3.1875	1.12964	34.625	1.68502	34.625	1.59799	36.125	0.834523	33	1.73205	36.3333	0.57735	0.666667	0.0960902
1QSC3	1590.67	369.316	7.1	1.61511	2.49306	0.709289	36.7778	1.71594	35.6667	1.73205	38.1111	2.26078	33	1	37.6667	1.52753	0.269333	0.0715006
1QSC6	1354.6	360.374	7.22	2.65698	1.60375	1.43371	35.8889	1.2693	36.2	2.61619	39	3.19722	29.3333	0.57735	36	2.64575	0.078	0.00282843
1QVED8	1413.78	155.311	7.62222	2.42321	1.69722	0.790984	42.8889	5.6001	44.2222	5.80469	47.8889	5.53273	35.6667	3.21455	43.6667	4.16333	0.075	0.0223383
2QSC36	1172.33	321.58	6.66667	0.847742	3.28958	1.17522	28	1.67332	28	2.09762	30.1667	1.47196	25	0	30	1	0.211333	0.016563
2QSCVED38	1440.8	245.632	8.19	2.0344	2.02	1.03305	32.7	1.88856	32.5	1.71594	34.4	0.966092	29.6667	1.1547			0.188333	0.0485627
2QSCVED68	1176.75	190.668	7.3125	1.86964	1.47969	0.424892	30.3	1.88856	31	1.63299	33.6	1.89737	25	1	31.6667	0.57735	0.182333	0.0568712
3QSCVED368	1159.2	235.582	7.26	1.49755	2.05	1.2353	26.8	0.788811	27.1	0.875595	29.1	1.52388	24.5	1	28.5	1.73205	0.270667	0.0915278
