# Supplementary material for: Modulating climacteric intensity in melon through QTL stacking
Source: Hortic Res. 2022 Jun 3;9:uhac131. doi: 10.1093/hr/uhac131 (PMC9343914; doi:10.1093/hr/uhac131)
Supplement: Web_Material_uhac131 [file web_material_uhac131.zip › Table S2.xlsx]

## Sheet: A
Table S2A. Production of each analized compound (ng/g), total production (ng/g) and number of different compounds produced in each line in flesh tissue.
Line	Numer of different compunds		Total amount of volatile compounds		Ethanol		Propanal		Acetic acid, methyl ester		Ethyl Acetate		Butanal, 3-methyl-		Butanal, 2-methyl-		Propanoic acid, 2-methyl-, methyl ester		1-Penten-3-ol		1-Penten-3-one		Pentanal		Propanoic acid, ethyl ester		Butanoic acid, methyl ester...15		Butanoic acid, methyl ester		1-Butanol, 3-methyl-		3-Buten-1-ol, 3-methyl-		1-Butanol, 2-methyl-		2-Butenal, 2-methyl-		Disulfide dimethyl		2-Pentenal, (E)-		Propanoic acid, 2-methyl-, ethyl ester		Toluene		1-Pentanol		Isobutyl acetate
	Mean	SD	Mean	SD	Mean	SD	Mean	SD	Mean	SD	Mean	SD	Mean	SD	Mean	SD	Mean	SD	Mean	SD	Mean	SD	Mean	SD	Mean	SD	Mean	SD	Mean	SD	Mean	SD	Mean	SD	Mean	SD	Mean	SD	Mean	SD	Mean	SD	Mean	SD	Mean	SD	Mean	SD	Mean
1QSC3	47.8	6.97854	195305	83724	255.605	482.916	0	0	584.863	163.754	4088.92	6083.48	0	0	0	0	0	0	0	0	0	0	0	0	597.46	870.67	1405.86	691.188	357.87	244.613	0	0	0	0	444.039	389.244	0	0	0	0	0	0	487.183	971.759	83.2221	76.0708	0	0	18726.7
1QSC6	50.4	8.53229	199686	84238	799.877	594.973	0	0	669.728	388.503	8201.18	5958.54	0	0	0	0	0	0	0	0	0	0	0	0	614.755	383.947	1089.54	810.091	227.518	277.467	0	0	0	0	395.682	591.829	0	0	0.353701	0.790899	0	0	504.866	451.615	47.5386	78.689	0	0	9860.38
1QVED8	47.8	2.94958	158465	42766	3886.84	1438.05	0	0	406.513	244.802	23464.6	3777.48	0	0	0	0	0	0	0	0	0	0	0	0	3142.68	1748.24	1284.28	1131.98	0	0	0	0	0	0	123.578	276.329	0	0	0	0	0	0	5767.91	2239.33	44.5275	42.0091	0	0	8847.27
2QSC36	42.4	6.58027	258481	94959	240.838	538.53	0	0	744.614	223.435	1687.51	3214.9	0	0	0	0	0	0	0	0	0	0	0	0	111.727	249.829	953.319	341.084	112.473	97.0437	0	0	0	0	253.915	235.87	0	0	0	0	0	0	52.4949	117.382	154.426	113.528	0	0	19152.1
2QSCVED38	47.8	3.83406	188722	88747	624.169	1083.57	0	0	457.62	112.453	3947.64	5139.53	0	0	0	0	0	0	0	0	0	0	0	0	501.92	619.906	565.846	327.583	92.3111	68.3557	0	0	0	0	198.623	162.025	0	0	0	0	3.01372	6.73888	948.746	1300	91.1173	59.0156	0	0	11175.7
2QSCVED68	52.4	6.58027	217191	105796	5782.96	10634.7	0	0	697.792	402.497	20172.2	26578.3	0	0	0	0	0	0	0	0	0	0	0	0	1917.1	1581.22	2715.34	1176.48	293.466	196.616	0	0	0	0	915.593	392.424	0	0	0	0	0	0	1820.7	1615.98	17.7013	25.4283	0	0	13326.4
3QSCVED368	46	12.9615	84316	41753	352.796	436.297	0	0	64.9366	145.203	695.376	1222.2	0	0	0	0	0	0	0	0	0	0	0	0	718.962	693.615	263.137	513.414	145.497	151.702	0	0	0	0	421.233	292.396	0	0	0	0	0	0	440.204	439.727	95.9924	72.4556	0	0	8280.14
PS	25.75	2.75379	4788	1965	0	0	0	0	52.61	105.22	318.068	551.112	0	0	0	0	0	0	0	0	0	0	0	0	0	0	0	0	0	0	0	0	0	0	0	0	0	0	0	0	21.0795	38.3146	0	0	149.617	37.3661	23.5839	28.5484	0
SC	49.4	7.12741	115594	62069	511.136	631.238	0	0	34.388	76.8939	9862.15	5412.99	0	0	0	0	0	0	0	0	0	0	0	0	673.868	433.012	831.07	721.83	0	0	0	0	0	0	0	0	0	0	0	0	0	0	833.634	674.116	64.2743	51.14	0	0	7122.77
Ved	62	3.39116	210149	79346	2731.54	3698.57	0	0	1845.7	992.855	21933.2	13504.1	0	0	0	0	0	0	0	0	0	0	0	0	1613.38	1213.74	1349.09	767.359	208.892	92.9842	0	0	0	0	845.542	147.42	0	0	0	0	0	0	2770.56	2076.92	3.81019	8.51984	0	0	10697.7
[truncated: 245 more columns]

## Sheet: B
Table S2B. Production of each analized compound (ng/g), total production (bg/g) and number of different compounds produced in each line in rind tissue.
Line	Numer of different compunds		Total amount of volatile compounds		Ethanol		Propanal		Acetic acid, methyl ester		Ethyl Acetate		Butanal, 3-methyl-		Butanal, 2-methyl-		Propanoic acid, 2-methyl-, methyl ester		1-Penten-3-ol		1-Penten-3-one		Pentanal		Propanoic acid, ethyl ester		Butanoic acid, methyl ester...15		Butanoic acid, methyl ester		1-Butanol, 3-methyl-		3-Buten-1-ol, 3-methyl-		1-Butanol, 2-methyl-		2-Butenal, 2-methyl-		Disulfide dimethyl		2-Pentenal, (E)-		Propanoic acid, 2-methyl-, ethyl ester		Toluene		1-Pentanol		Isobutyl acetate
	Mean	SD	Mean	SD	Mean	SD	Mean	SD	Mean	SD	Mean	SD	Mean	SD	Mean	SD	Mean	SD	Mean	SD	Mean	SD	Mean	SD	Mean	SD	Mean	SD	Mean	SD	Mean	SD	Mean	SD	Mean	SD	Mean	SD	Mean	SD	Mean	SD	Mean	SD	Mean	SD	Mean	SD	Mean
1QSC3	48	8.57321	158662	101756	137.775	165.516	0	0	467.2	222.816	3043.51	2303.93	0	0	0	0	0	0	0	0	0	0	0	0	465.575	451.782	729.525	516.503	193.445	243.161	0	0	0	0	368.67	167.704	0	0	0	0	0	0	507.088	568.808	13.9644	31.2253	0	0	11779.4
1QSC6	38.4	7.66812	156266	75874	1549.72	2043.12	0	0	756.4	273.353	13632	12559	0	0	0	0	25.6198	57.2876	0	0	0	0	14.4799	32.3781	1516.25	1308.02	1199.06	911.666	5.7352	12.8243	0	0	0	0	230.05	163.945	0	0	0	0	14.7653	33.0162	1721.8	1821.85	7.5881	16.9675	0	0	8098.46
1QVED8	46.8	12.0706	178222	75497	2154.26	1320.28	8173.04	20019.8	28733.1	68705.7	19518.2	7856.69	38.4936	94.2897	13.5931	33.2961	252.374	618.187	0	0	0	0	6.07477	14.8801	1811.62	1234.5	424.842	367.975	291.896	353.843	25.081	61.4356	0	0	25.1866	61.6943	10.2249	25.0457	0	0	0	0	4002.82	2338.8	2454.39	6012	7.33785	17.974	6492.24
2QSC36	43.2	5.26308	92262	64574	27.8212	27.2627	0	0	555.303	312.413	930.498	1984.57	0	0	0	0	0	0	0	0	0	0	0	0	44.8932	100.384	401.057	285.943	44.531	70.7936	0	0	0	0	346.6	94.1907	0	0	0	0	28.7593	40.2887	0	0	29.1378	35.0008	0	0	7085.16
2QSCVED38	40.4	11.5888	95595	89617	99.2888	222.016	0	0	448.801	323.029	2758.24	3831.93	0	0	0	0	0	0	0	0	0	0	10.963	24.514	699.271	1221.7	704.285	1395.39	95.3307	148.396	0	0	0	0	163.743	116.543	0	0	0	0	0	0	456.147	629.213	61.4235	51.0019	0	0	5373.44
2QSCVED68	50.6	9.5551	175238	104657	786.149	1042.1	0	0	639.339	149.232	11814.2	14506.4	0	0	0	0	0	0	0	0	0	0	0	0	821.581	884.552	936.035	933.041	81.6384	99.265	0	0	0	0	115.496	83.0191	0	0	0	0	0	0	1568.94	2355.48	18.9707	27.3627	0	0	8839.18
3QSCVED368	38.4	8.61974	65577	64162	32.4538	49.6233	0	0	46.1318	103.154	347.491	650.888	0	0	0	0	0	0	0	0	0	0	55.4092	88.0107	174.449	201.179	53.1072	73.2163	81.7825	107.003	0	0	0	0	77.4316	132.427	0	0	0	0	0	0	84.002	97.0705	35.6903	27.6059	0	0	1812.43
PS	16	3.3665	11139	3985	16.5313	33.0627	0	0	0	0	75.4549	150.91	0	0	0	0	0	0	0	0	0	0	0	0	0	0	0	0	0	0	17.391	34.7819	5.90961	11.8192	0	0	0	0	0	0	231.177	104.503	0	0	73.1874	37.5563	13.6103	27.2206	0
SC	46.4	6.22896	81372	55663	349.498	629.985	0	0	0	0	7052.16	4528.36	0	0	0	0	0	0	0	0	0	0	73.6868	127.316	165.511	176.379	69.0167	95.5574	0	0	86.9207	92.956	0	0	33.7577	35.565	0	0	0	0	0	0	426.151	275.076	49.0614	26.8006	0	0	1638.37
Ved	58.4	6.0663	258595	155773	1528.57	2477.17	0	0	1405.58	433.273	15136	10811.6	87.8756	147.79	66.74	149.235	0	0	0	0	0	0	0	0	1113.36	920.284	961.945	636.627	272.28	141.883	58.5235	130.863	0	0	703.423	300.954	0	0	0	0	0	0	1207.6	848.797	24.2717	36.6411	0	0	8099.79
[truncated: 245 more columns]
