# Supplementary material for: Modulating climacteric intensity in melon through QTL stacking
Source: Hortic Res. 2022 Jun 3;9:uhac131. doi: 10.1093/hr/uhac131 (PMC9343914; doi:10.1093/hr/uhac131)
Supplement: Web_Material_uhac131 [file web_material_uhac131.zip › Table S3.xlsx]

## Sheet: A
Table S3A. Quantity of volatile compunds found in flesh tissue each of the lines (ng/g), divided by class
Genotype	ALC		ALD		ALK		BENZ		EST		FUR		KET		PHEN		SULF		TERP
	Mean	SD	Mean	SD	Mean	SD	Mean	SD	Mean	SD	Mean	SD	Mean	SD	Mean	SD	Mean	SD	Mean	SD
1QSC3	6806.87	2355.9	2170.97	1869.15	0	0	221.587	211.688	184176	84261.3	26.9767	47.0997	1461.69	3268.44	0	0	4.53929	10.1502	436.008	261.144
1QSC6	6926.56	5002.78	3051.04	2161.51	0	0	205.433	289.745	187436	81807.1	23.3762	52.2708	545.512	969.787	940.07	983.253	7.79091	16.4502	7.88502	17.2084
1QVED8	12209.5	1454.37	3085.96	1022.75	0	0	146.132	130.674	142836	43231.6	0	0	0	0	165.854	370.86	0	0	21.8424	46.9081
2QSC36	6127.68	8348.6	2445.64	1177.49	63.6525	142.331	451.993	339.917	245477	91040.5	0	0	2642.2	2433.43	1187.76	911.61	0	0	84.5777	153.426
2QSCVED38	7009.8	1646.93	3905.53	1224.35	0	0	205.996	120.376	176269	87735.8	19.9021	44.5025	76.4698	170.992	494.91	900.609	0	0	740.426	341.67
2QSCVED68	19031.8	12961.6	5439.79	3501.86	0	0	289.109	295.398	185663	87509.6	40.0472	55.857	3624.23	8104.04	2922.84	6535.67	0	0	179.629	163.161
3QSCVED368	7972.12	5005.19	6393.63	5984	166.988	373.396	319.473	217.78	67997.4	38571.3	57.4505	82.0593	0	0	288.992	646.206	47.453	106.108	691.245	432.751
PS	973.218	470.055	2658.04	1169.88	0	0	231.022	110.586	401.699	633.609	493.438	192.465	0	0	13.6917	27.3834	0	0	17.0207	8.02503
SC	14766.1	4358.78	3667.17	1432.43	0	0	156.228	72.4502	95325.3	58430.6	82.7807	77.6522	363.847	813.586	0	0	29.5211	29.4371	192.166	143.847
Ved	19836.2	8355.96	3672.77	972.255	0	0	1178.12	863.813	182801	74548.2	92.0661	135.874	0	0	548.497	705.223	0	0	2020.64	1006.8

## Sheet: B
Table S3B. Percentage of volatile compunds over the total amount found in flesh tissue each of the lines (%), divided in classes
Genotype	ALC		ALD		ALK		BENZ		EST		FUR		KET		PHEN		SULF		TERP
	Mean	SD	Mean	SD	Mean	SD	Mean	SD	Mean	SD	Mean	SD	Mean	SD	Mean	SD	Mean	SD	Mean	SD
1QSC3	4.20515	2.60469	1.09917	0.560589	0	0	0.162999	0.155487	92.5222	6.79628	0.0176862	0.0330572	1.76173	3.93934	0	0	0.00317332	0.00709576	0.227891	0.0750235
1QSC6	3.51959	2.17451	1.63005	0.991724	0	0	0.244727	0.464364	93.4552	2.93582	0.011334	0.0253437	0.732794	1.50582	0.382928	0.338897	0.011482	0.0253415	0.0118852	0.0263793
1QVED8	8.38097	3.25044	1.96567	0.378352	0	0	0.104834	0.102831	89.3869	3.70934	0	0	0	0	0.150835	0.337278	0	0	0.0108046	0.0231343
2QSC36	2.24308	2.24442	0.939929	0.189153	0.0245109	0.054808	0.193374	0.127505	94.6541	2.75294	0	0	1.51693	1.70851	0.400619	0.278168	0	0	0.027485	0.0418726
2QSCVED38	3.97904	0.852457	2.41433	1.26556	0	0	0.131404	0.0831922	92.7089	1.9218	0.0162606	0.0363598	0.0222056	0.0496533	0.331049	0.612077	0	0	0.396798	0.0806773
2QSCVED68	8.7042	2.84071	2.98173	2.29408	0	0	0.115787	0.0799155	85.802	5.94392	0.0385678	0.0585727	1.44493	3.23097	0.817105	1.8271	0	0	0.0956484	0.0713841
3QSCVED368	10.0131	6.59673	9.08523	11.1116	0.141349	0.316067	0.443883	0.363427	79.1512	6.94199	0.0632532	0.0841899	0	0	0.209432	0.468305	0.0343891	0.0768964	0.858143	0.50109
PS	20.4541	4.85416	55.1341	6.22978	0	0	5.17073	2.16154	7.63744	10.4838	11.0548	3.96242	0	0	0.195141	0.390283	0	0	0.353717	0.059732
SC	16.1465	9.70975	4.7278	3.76108	0	0	0.174528	0.109676	78.337	12.506	0.147977	0.189216	0.280572	0.627377	0	0	0.0187614	0.0179438	0.166894	0.139059
Ved	10.1717	3.82303	2.10743	1.30554	0	0	0.502219	0.275484	85.8826	4.42966	0.091129	0.164407	0	0	0.249944	0.276787	0	0	0.994996	0.326689

## Sheet: C
Table S3C. Quantity of volatile compunds found in rind tissue each of the lines (ng/g), divided by class
Genotype	ALC		ALD		ALK		BENZ		EST		FUR		KET		PHEN		SULF		TERP
	Mean	SD	Mean	SD	Mean	SD	Mean	SD	Mean	SD	Mean	SD	Mean	SD	Mean	SD	Mean	SD	Mean	SD
1QSC3	1612.94	360.892	22193.4	8943.29	0	0	162.932	144.669	134510	93974.3	0	0	0	0	163.702	345.063	0	0	18.6191	17.6207
1QSC6	2381.54	2172.32	44110.9	9324.41	46.9958	105.086	7.5881	16.9675	107166	69834.5	0	0	0	0	1253.32	1800.58	0	0	22.2698	49.7968
1QVED8	2749.57	1524.56	35200.6	10039.3	26.5847	65.1188	2454.39	6012	136759	69870.1	0	0	45.0837	110.432	227.718	538.437	0	0	21.2881	25.4725
2QSC36	927.647	165	26188.2	9746.62	0	0	46.5043	56.8984	59829.8	44551.6	0	0	0	0	63.1384	141.182	0	0	18.5827	20.1147
2QSCVED38	1502.36	313.487	14428.8	6914.13	0	0	152.967	215.054	77086.4	88419.6	0	0	0	0	195.913	438.075	0	0	193.598	46.3619
2QSCVED68	1945.46	1304	38744	8511.47	0	0	126.799	252.196	133725	95567.5	0	0	281.243	628.878	328.818	366.989	0	0	85.9757	109.16
3QSCVED368	1190.33	813.121	21432.4	11800.7	0	0	44.3995	31.1497	42356	54006.1	0	0	4.96429	11.1005	37.5769	84.0246	0	0	118.144	112.278
PS	560.215	185.789	10396.8	4101.78	0	0	73.1874	37.5563	75.4549	150.91	0	0	0	0	26.2104	7.00375	0	0	7.13151	8.24141
SC	10267.3	5338.37	27799.2	4553.19	413.356	372.156	298.714	445.898	41774.9	52913.4	112.154	105.643	16.9149	37.8229	93.218	127.829	0	0	114.367	111.908
Ved	6603.31	5067.32	45350.1	14221	0	0	1055.37	947.115	202209	136418	0	0	0	0	3098.29	2739.14	0	0	279.185	187.396

## Sheet: D
Table S3D. Percentage of volatile compunds over the total amount found in rind tissue each of the lines (%), divided in classes
Genotype	ALC		ALD		ALK		BENZ		EST		FUR		KET		PHEN		SULF		TERP
	Mean	SD	Mean	SD	Mean	SD	Mean	SD	Mean	SD	Mean	SD	Mean	SD	Mean	SD	Mean	SD	Mean	SD
1QSC3	1.65226	1.46073	17.4793	7.03182	0	0	0.127853	0.0743818	80.6563	8.30883	0	0	0	0	0.0602887	0.126267	0	0	0.0240274	0.037407
1QSC6	1.46904	0.951813	35.9724	23.1327	0.0258135	0.0577209	0.00675592	0.0151067	61.7352	23.0109	0	0	0	0	0.78221	1.08788	0	0	0.00858587	0.0191986
1QVED8	2.25595	2.02083	22.4968	8.18526	0.0108459	0.026567	1.00134	2.45276	74.1073	9.67164	0	0	0.01885	0.0461729	0.0993494	0.218717	0	0	0.00964252	0.0108365
2QSC36	1.26994	0.500997	34.3214	14.1337	0	0	0.0820149	0.141917	64.2739	14.6829	0	0	0	0	0.0352772	0.0788821	0	0	0.0175417	0.0179785
2QSCVED38	3.92766	3.1848	31.4589	21.985	0	0	0.189333	0.157702	63.8103	25.4187	0	0	0	0	0.121898	0.272573	0	0	0.491973	0.455657
2QSCVED68	1.24992	0.496602	30.412	17.4991	0	0	0.0630013	0.0927431	67.907	17.7416	0	0	0.10763	0.240669	0.225538	0.287563	0	0	0.0349079	0.0449991
3QSCVED368	2.467	1.48091	43.9558	21.5129	0	0	0.166033	0.182761	53.1023	22.3196	0	0	0.0328595	0.0734761	0.0723995	0.16189	0	0	0.203679	0.13294
PS	6.01797	4.10665	92.2853	4.53396	0	0	0.800447	0.619656	0.565902	1.1318	0	0	0	0	0.280757	0.17715	0	0	0.0496306	0.0574351
SC	15.7189	9.45154	42.4969	16.3386	0.558087	0.526338	0.27276	0.208755	40.5449	23.0918	0.163147	0.19619	0.0258426	0.0577858	0.095454	0.149474	0	0	0.123976	0.0834037
Ved	2.35013	0.497152	21.2384	8.63185	0	0	0.340536	0.17879	74.6502	8.55439	0	0	0	0	1.32205	1.01314	0	0	0.0986924	0.0352461
