# Supplementary material for: Modulating climacteric intensity in melon through QTL stacking
Source: Hortic Res. 2022 Jun 3;9:uhac131. doi: 10.1093/hr/uhac131 (PMC9343914; doi:10.1093/hr/uhac131)
Supplement: Web_Material_uhac131 [file web_material_uhac131.zip › Table S4.xlsx]

## Sheet: A
Table S4A. Compunds related to melon aroma, and their single effect.
Compound	Aroma
2,6-Nonadienal, (E,Z)-	Cucumber-like
Nonanal	Melon-like
6-Nonenal, (Z)-	Melon-like
Ethyl Acetate	Butterscotch
Propanoic acid, 2-methyl-, ethyl ester	Fruity, sweet
Butanoic acid, ethyl ester	Fruity, sweet

## Sheet: B
Table S4B. Production of the most contributors to melon aroma in flesh )ng/g)
	2,6-Nonadienal, (E,Z)-		Nonanal		6-Nonenal, (Z)-		Ethyl Acetate		Propanoic acid, 2-methyl-, ethyl ester		Butanoic acid, ethyl ester
	Mean	SD	Mean	SD	Mean	SD	Mean	SD	Mean	SD	Mean	SD
1QSC3	1112.57	946.534	373.144	267.261	0	0	4088.92	6083.48	487.183	971.759	4708.3	6933.22
1QSC6	1525.26	1234.61	422.08	151.104	20.9423	46.8283	8201.18	5958.54	504.866	451.615	5489.55	4028.46
1QVED8	1851.43	737.193	207.18	97.6126	0	0	23464.6	3777.48	5767.91	2239.33	14969.2	5782.03
2QSC36	537.503	222.698	645.697	123.469	182.804	408.763	1687.51	3214.9	52.4949	117.382	1167.44	2610.48
2QSCVED38	1991.33	1184.26	429.473	82.3009	0	0	3947.64	5139.53	948.746	1300	3845.47	5506.38
2QSCVED68	2011.63	1044.55	404.955	137.144	0	0	20172.2	26578.3	1820.7	1615.98	11781.3	12250.7
3QSCVED368	713.908	614.12	1309.3	1283.71	92.2358	206.246	695.376	1222.2	440.204	439.727	3009.95	3016.82
PS	349.373	158.826	226.971	75.6415	43.7422	31.5717	318.068	551.112	0	0	0	0
SC	1240.2	330.095	449.237	186.548	464.92	245.489	9862.15	5412.99	833.634	674.116	3462.36	2990.78
Ved	974.549	484.176	222.131	131.343	0	0	21933.2	13504.1	2770.56	2076.92	11477.7	7966.8

## Sheet: C
Table S4C. Production of the most contributors to melon aroma in rind
	2,6-Nonadienal, (E,Z)-		Nonanal		6-Nonenal, (Z)-		Ethyl Acetate		Propanoic acid, 2-methyl-, ethyl ester		Butanoic acid, ethyl ester
	Mean	SD	Mean	SD	Mean	SD	Mean	SD	Mean	SD	Mean	SD
1QSC3	256.698	262.694	1699.41	983.405	0	0	3043.51	2303.93	507.088	568.808	3573.48	2927.21
1QSC6	0	0	2549.1	1194.65	0	0	13632	12559	1721.8	1821.85	3859.76	4864.15
1QVED8	31.3838	39.5933	3232.31	2878.54	0	0	19518.2	7856.69	4002.82	2338.8	8144.39	6907.47
2QSC36	154.281	189.805	2116.84	266.45	0	0	930.498	1984.57	0	0	276.33	617.894
2QSCVED38	58.4066	82.0328	1450.67	1109.63	0	0	2758.24	3831.93	456.147	629.213	2235.61	3262.13
2QSCVED68	163.465	224.922	3456	2363.32	0	0	11814.2	14506.4	1568.94	2355.48	3541.47	3763.71
3QSCVED368	157.573	139.591	4873.47	6737.66	0	0	347.491	650.888	84.002	97.0705	753.784	1222.29
PS	0	0	31.8055	30.4503	0	0	75.4549	150.91	0	0	0	0
SC	1065.13	201.45	3805.77	829.106	473.922	138.747	7052.16	4528.36	426.151	275.076	1442.75	2357.8
Ved	237.52	94.1932	4211.3	2295.92	0	0	15136	10811.6	1207.6	848.797	6615.54	7333.72
