# Supplementary material for: Modulating climacteric intensity in melon through QTL stacking
Source: Hortic Res. 2022 Jun 3;9:uhac131. doi: 10.1093/hr/uhac131 (PMC9343914; doi:10.1093/hr/uhac131)
Supplement: Web_Material_uhac131 [file web_material_uhac131.zip › Table S5.xlsx]

## Sheet: A
Table S5A. Linear model for the phenotype DAPE, showing single effects and interaction between QTLs
Coefficients:	Estimate	Std. Error	t value	Pr(>|t|)	Significance
(Intercept)	35.67	1.007	35.436	< 2e-16	***
ETHQB3.5-SC	-2.667	1.423	-1.873	0.078309	.
ETHQV6.3-SC	-6.333	1.423	-4.449	0.000352	***
ETHQV8.1-Ved	2.832e-15	1.423	0	1
ETHQB3.5-SC :ETHQV6.3-SC	-1.667	2.013	-0.828	0.419177
ETHQB3.5-SC :ETHQV8.1-Ved	-3.333	2.013	-1.656	0.116087
ETHQV6.3-SC :ETHQV8.1-Ved	-4.333	2.013	-2.153	0.046002	*
ETHQB3.5-SC :ETHQV6.3-SC :ETHQV8.1-Ved	7.167	2.802	2.558	0.020385	*
Residual standard error: 1.743 on 17 degrees of freedom
Multiple R-squared: 0.904, Adjusted R-squared: 0.8645
F-statistic: 22.87 on 7 and 17 DF, p-value: 1.797e-07

## Sheet: B
Table S5B. Linear model for the phenotype DAPP, showing single effects and interaction between QTLs
Coefficients:	Estimate	Std. Error	t value	Pr(>|t|)
(Intercept)	41	1.185	34.587	< 2e-16	***
ETHQB3.5-SC	-3.333	1.676	-1.988	0.06312	.
ETHQV6.3-SC	-5	1.676	-2.983	0.00836	**
ETHQV8.1-Ved	2.667	1.676	1.591	0.13011
ETHQB3.5-SC :ETHQV6.3-SC	-2.667	2.371	-1.125	0.27632
ETHQB3.5-SC :ETHQV8.1-Ved	-6	2.371	-2.531	0.02155	*
ETHQV6.3-SC :ETHQV8.1-Ved	-7	2.371	-2.953	0.00891	**
ETHQB3.5-SC :ETHQV6.3-SC :ETHQV8.1-Ved	8.833	3.3	2.677	0.01593	*
Residual standard error: 2.053 on 17 degrees of freedom
Multiple R-squared: 0.8988, Adjusted R-squared: 0.8571
F-statistic: 21.56 on 7 and 17 DF, p-value: 2.791e-07

## Sheet: C
Table S5C. Linear model for the phenotype SLOPE, showing single effects and interaction between QTLs
Coefficients:	Estimate	Std. Error	t value	Pr(>|t|)
(Intercept)	0.067559	0.034999	1.93	0.0686	.
ETHQB3.5-SC	0.162548	0.031485	5.163	5.53e-05	***
ETHQV6.3-SC	-0.007088	0.046471	-0.153	0.8804
ETHQV8.1-SC	-0.017167	0.044207	-0.388	0.7021
ETHQV6.3-SC :ETHQV8.1-Ved	0.136097	0.06297	2.161	0.0436	*
Residual standard error: 0.07657 on 19 degrees of freedom
Multiple R-squared: 0.6812, Adjusted R-squared: 0.6141
F-statistic: 10.15 on 4 and 19 DF, p-value: 0.0001436
