# Supplementary material for: Modulating climacteric intensity in melon through QTL stacking
Source: Hortic Res. 2022 Jun 3;9:uhac131. doi: 10.1093/hr/uhac131 (PMC9343914; doi:10.1093/hr/uhac131)
Supplement: Web_Material_uhac131 [file web_material_uhac131.zip › Table S6.xlsx]

## Sheet: A
Table S6A. Linear model for the production of benzeacetaldehyde in rind, showing single effects of the QTLs
Coefficients:	Estimate	Std. Error	t value	Pr(>|t|)
(Intercept)	324.53	152.15	2.133	0.03981	*
ETHQB3.5-SC	411.95	146.38	2.814	0.00788	**
ETHQV6.3-SC	795.39	146.38	5.434	3.97e-06	***
ETHQV8.1-Ved	67.92	146.75	0.463	0.64624
Residual standard error: 462.3 on 36 degrees of freedom
Multiple R-squared: 0.5093, Adjusted R-squared: 0.4685
F-statistic: 12.46 on 3 and 36 DF, p-value: 9.706e-06

## Sheet: B
Table S6B. Linear model for the production of eucalyptol in flesh, showing single effects of the QTLs
Coefficients:	Estimate	Std. Error	t value	Pr(>|t|)
(Intercept)	-68.21	84.36	-0.809	0.42421
ETHQB3.5-SC	433.79	81.14	5.346	5.62e-06	***
ETHQV6.3-SC	-52.58	81.14	-0.648	0.52118
ETHQV8.1-Ved	282.57	81.14	3.483	0.00135	***
Residual standard error: 253.1 on 35 degrees of freedom
Multiple R-squared: 0.5365, Adjusted R-squared: 0.4968
F-statistic: 13.5 on 3 and 35 DF, p-value: 5.171e-06

## Sheet: C
Table S6C. Linear model for the production of phenylethyl alcohol in flesh, showing single effects of the QTLs
Coefficients:	Estimate	Std. Error	t value	Pr(>|t|)
(Intercept)	1697.1	587.2	2.89	0.00657	**
ETHQB3.5-SC	490.4	564.8	0.868	0.39117
ETHQV6.3-SC	-1576.5	564.8	-2.791	0.00844	**
ETHQV8.1-Ved	2549.1	564.8	4.514	6.9e-05	***
Residual standard error: 1762 on 35 degrees of freedom
Multiple R-squared: 0.4577, Adjusted R-squared: 0.4113
F-statistic: 9.848 on 3 and 35 DF, p-value: 7.505e-05

## Sheet: D
Table S6D. Linear model for the production of Propanoic acid, 2-methyl-, ethyl ester in flesh, showing single effects of the QTLs
Coefficients:	Estimate	Std. Error	t value	Pr(>|t|)
(Intercept)	1755.5	543	3.233	0.002674	**
ETHQB3.5-SC	-1629	522.3	-3.119	0.003621	**
ETHQV6.3-SC	-1184.2	522.3	-2.267	0.029654	*
ETHQV8.1-Ved	1895.5	522.3	3.629	0.000899	***
Residual standard error: 1629 on 35 degrees of freedom
Multiple R-squared: 0.4509, Adjusted R-squared: 0.4038
F-statistic: 9.579 on 3 and 35 DF, p-value: 9.291e-05

## Sheet: E
Table S6E. Linear model for the production of 1-octen-3-ol in flesh, showing single effects of the QTLs
Coefficients:	Estimate	Std. Error	t value	Pr(>|t|)
(Intercept)	1697.1	587.2	2.89	0.00657	**
ETHQB3.5-SC	490.4	564.8	0.868	0.39117
ETHQV6.3-SC	-1576.5	564.8	-2.791	0.00844	**
ETHQV8.1-Ved	2549.1	564.8	4.514	6.9e-05	***
Residual standard error: 1762 on 35 degrees of freedom
Multiple R-squared: 0.4577, Adjusted R-squared: 0.4113
F-statistic: 9.848 on 3 and 35 DF, p-value: 7.505e-05
