# Supplementary material for: Modulating climacteric intensity in melon through QTL stacking
Source: Hortic Res. 2022 Jun 3;9:uhac131. doi: 10.1093/hr/uhac131 (PMC9343914; doi:10.1093/hr/uhac131)
Supplement: Web_Material_uhac131 [file web_material_uhac131.zip › Table S7.xlsx]

## Sheet: Table S1
Table S7. Primers used to genotype the three QTLs.
Marker	Chromosome	Position v3.6.1	Primer Allele A	Primer Allele B	Common reverse primer
chr03_26000631	3	26000631	GAAGGTGACCAAGTTCATGCTAAGAAGATGAATAACGAGAAGAAGATAAC	GAAGGTCGGAGTCAACGGATTGAAGAAGATGAATAACGAGAAGAAGATAAT	ACTCGTCCATGAACTCGAATCTTTATCTA
Chr3.26480841	3	28759416	GAAGGTGACCAAGTTCATGCTGCACCATTACTATTGGATTGGACAG	GAAGGTCGGAGTCAACGGATTGGCACCATTACTATTGGATTGGACAA	AAAATCTGTTGGGGCAAAAGGTGATGTT
Chr6_27664106	6	27664105	GAAGGTGACCAAGTTCATGCTAAGAGCTCCATTATTATTATTATCATTGT	GAAGGTCGGAGTCAACGGATTCTAAGAGCTCCATTATTATTATTATCATTGC	TTTGCTTCAAGGAATAGTGGCCAACAATA
Chr8_9603217	8	9603217	GAAGGTGACCAAGTTCATGCTCATTTTCTCCCTCTCATTTTAATCCCTT	GAAGGTCGGAGTCAACGGATTTTCTCCCTCTCATTTTAATCCCTC	GAAGACAATTGTTTTAGTATTAGAAGTTAA
Chr8_9757323	8	9757323	GAAGGTGACCAAGTTCATGCTCATTTTGATGAGATTCTACAAGCAGCA	GAAGGTCGGAGTCAACGGATTCATTTTGATGAGATTCTACAAGCAGCT	GATCTATACCCAAATTCCCACGGGAT
